# Supplementary material for: Changes in Cystic Fibrosis Airway Microbial Community Associated with a Severe Decline in Lung Function
Source: PLoS One. 2015 Apr 21;10(4):e0124348. doi: 10.1371/journal.pone.0124348 (PMC4405530; doi:10.1371/journal.pone.0124348)
Supplement: S4 Table — (XLSX) [file pone.0124348.s006.xlsx]

## Sheet: Foglio1
Table S4. Odds ratio estimates of FEV1 III vs. FEV1 I+II for cultured microflora.
IDa	ORb	Lower CIc	Upper CIc	p valued
Streptococcus_viridans	5.72991362043242e-09	NAe	2.43313514151854e+59	2.69731
Prevotella_nanceiensis	4.29672584708813e-08	NA	2.6354662242758e+44	2.69098
Staphylococcus_coagulase-negative	4.94310219908977e-08	NA	1.31898883507981e+102	2.69573
Mixed_oral_cavity_flora	5.35193118210816e-08	NA	1.03444474618624e+66	2.69614
Veillonella_atypica	7.78356492000227e-08	NA	1.04155890899628e+71	2.69802
Bifidobacterium_longum	7.78632686442568e-08	NA	2.350338522347e+121	2.694
Enterobacteriaceae	9.47987665596345e-08	NA	1.61477292948145e+106	2.69748
Neisseria_perflava	1.03698229370048e-07	NA	3.69700730552851e+85	2.69979
Prevotella_nigrescens	1.08371213948966e-07	NA	8.83693640451485e+97	2.69583
Prevotella_oris	1.37841309173006e-07	NA	5.99387214962969e+121	2.69484
Pseudomonas_spp.	1.62823251214065e-07	NA	1.6753170806467e+104	2.6976
Abiotrophia_defectiva	1.63460970923682e-07	NA	2.94308603306196e+121	2.69509
Streptococcus_parasanguinis	1.76076574388021e-07	NA	1.16842269309663e+69	2.69328
Prevotella_pallens	2.14938110246822e-07	NA	1.09525052685343e+122	2.6955
Atopobium_rimae	2.14938110246822e-07	NA	1.09525052685343e+122	2.6955
Aspergillus_spp.	2.27099634122966e-07	NA	1.07189341126195e+122	2.69558
Neosartorya_pseudofischeri	2.53659893101721e-07	NA	1.03315696114176e+122	2.69574
Bacillus_licheniformis	2.53659893101721e-07	NA	1.03315696114176e+122	2.69574
Delftia_acidovorans	2.55729503830272e-07	NA	1.05313096860929e+122	2.69576
Ralstonia_spp.	2.55729503830272e-07	NA	1.05313096860929e+122	2.69576
Capnocytophaga_ochracea	2.55729503830272e-07	NA	1.05313096860929e+122	2.69576
Prevotella_intermedia	2.76847186523376e-07	NA	1.34662786844044e+122	2.69587
Propionibacterium_acnes	2.89872831500865e-07	NA	5.33786266075645e+105	2.69865
Pseudallescheria_boydii	3.26969057489851e-07	NA	4.22212427882203e+108	2.69926
Mycobacterium_abscessus	3.26969057489851e-07	NA	4.22212427882203e+108	2.69926
Streptococcus_spp.	3.35116046937702e-07	NA	1.43353541956691e+122	2.69616
Haemophilus_influenzae	3.35116046937702e-07	NA	1.43353541956691e+122	2.69616
Neisseria_macacae	3.54966955952358e-07	NA	4.08993675677266e+108	2.69936
Fusobacterium_necrophorum	3.91753132015638e-07	NA	1.32802520749336e+122	2.69639
Lactobacillus_spp.	4.87905254581062e-07	NA	1.55091418149358e+122	2.69671
Prevotella_melaninogenica	4.87905254581062e-07	NA	1.55091418149358e+122	2.69671
Escherichia_coli	6.67927226466013e-07	NA	2.44501400496428e+122	2.69717
Actinomyces_spp.	7.37551227481604e-07	NA	3.23624620983852e+122	2.69732
Prevotella_pallens	8.72692362624729e-07	NA	3.92186446237313e+122	2.69757
Prevotella_salivae	9.3471956287027e-07	NA	4.17982099171469e+122	2.69767
Actinomyces_graevenitzii	9.70690322498761e-07	NA	3.40874334788588e+122	2.69773
Granulicatella_elegans	9.70690322498761e-07	NA	3.40874334788588e+122	2.69773
Corynebacterium_durum	9.89469791524349e-07	NA	4.34815968438893e+122	2.69776
Candida_glabrata	9.93948426995457e-07	NA	4.26563703147889e+122	2.69776
Neisseria_mucosa	9.93948426995457e-07	NA	4.26563703147889e+122	2.69776
Granulicatella_adiacens	9.95151573580013e-07	NA	3.40171668879996e+122	2.69776
Neisseria_flava	1.03239007641364e-06	NA	4.44847025084789e+122	2.69782
Neisseria_flavescens	1.13071699830844e-06	NA	4.56655695275157e+122	2.69795
Scedosporium_prolificans	1.32782830533593e-06	NA	4.73164790348497e+122	2.69819
Lactobacillus_suebicus	1.34869170274741e-06	NA	4.6834677812926e+122	2.69821
Staphylococcus_haemolyticus	1.48540664225706e-06	NA	3.60800349515134e+122	2.69836
Granulicatella_adiacens	1.48540664225706e-06	NA	3.60800349515134e+122	2.69836
Rohia_aeria	1.72977430547883e-06	NA	5.54995647059138e+122	2.69858
Actinomyces_odontolyticus	0.235723	0.0274159	1.32951	1.14145
Gemella_haemolysans	0.512764	0.0213825	4.9837	1.82585
No_fungi_detected	0.568384	0.184372	1.68417	1.36545
Prevotella_melaninogenica	0.574595	0.0770337	2.81415	1.69526
Streptococcus_salivarius	0.85596	0.0400388	7.00577	2.45189
Veillonella_dispar	0.875731	0.0373185	9.5148	2.50457
Streptococcus_peroris	0.970777	0.0447185	8.36824	2.66584
Staphylococcus_aureus	1.03972	0.348469	3.20529	2.57173
Streptococcus_pneumoniae	1.11539	0.142428	6.10896	2.47182
Pseudomonas_aeruginosa	1.13599	0.341389	3.8722	2.30424
Stenotrophomonas_maltophilia	1.2501	0.156735	6.9935	2.24706
Prevotella_denticola	1.26966	0.243257	5.44034	2.12966
Veillonella_parvula	1.59201	0.271409	8.07185	1.7863
Aspergillus_fumigatus	1.73389	0.384024	7.54072	1.58712
Streptococcus_pseudopneumoniae	1.79935	0.393125	7.49459	1.52874
Staphylococcus_epidermidis	1.98305	0.326164	11.5235	1.54658
Streptococcus_oralis	2.03556	0.234634	13.8999	1.60934
Gemella_sanguinis	2.16702	0.0832862	31.0466	1.77945
Candida_albicans	2.30442	0.761368	7.00543	1.14671
Capnocytophaga_sputigena	2.36858	0.0891653	36.3537	1.71399
Rothia_dentocariosa	2.47052	0.262773	23.3041	1.49221
Haemophilus_parainfluenzae	3.36989	0.337316	28.8381	1.3059
Streptococcus_sanguinis	4.45357	0.399046	57.5221	1.24092
no_anaerobic_bacteria_detected	5.19423	1.42661	20.792	1.01454
Rothia_mucilaginosa	7.36759	1.45289	44.4095	1.01938
Serratia_marcescens	8.8953	0.289557	279.889	1.17633
Achromobacter_xylosoxidans	17.0176	3.37028	134.737	1.00172
Campylobacter_concisus	6.49677e+06	1.71417742794585e-122	NA	2.69501
Parvimonas_micra	6.49677e+06	1.71417742794585e-122	NA	2.69501
Aspergillus_flavus	8.05612e+06	1.72576942832552e-122	NA	2.69469
Haemophilus_parahaemolyticus	1.09205e+07	2.45765300080951e-122	NA	2.69424
Neisseria_subflava	1.09205e+07	2.45765300080951e-122	NA	2.69424
Veillonella_salivae	1.12685e+07	2.61252568328668e-122	NA	2.69419
Bifidobacterium_breve	1.22878e+07	2.98494208436819e-122	NA	2.69406
Streptococcus_gordonii	1.22878e+07	2.98494208436819e-122	NA	2.69406
Streptococcus_mitis	1.22878e+07	2.98494208436819e-122	NA	2.69406
Chryseobacterium_spp	1.34921e+07	4.40983957581614e-122	NA	2.69393
Burkolderia_cepacia	1.88783e+07	4.19500365408968e-122	NA	2.69343
Bifidobacterium_dentium	1.88783e+07	4.19500365408968e-122	NA	2.69343
Lactobacillus_gasseri	1.88783e+07	4.19500365408968e-122	NA	2.69343
Peptoniphilus_harei	1.88783e+07	4.19500365408968e-122	NA	2.69343
Prevotella_bivia	2.15253e+07	5.17501391804481e-122	NA	2.69324
Enterococcus_faecalis	2.55934e+07	1.98535306875819e-108	NA	2.6965
Candida_dubliniensis	2.70258e+07	8.16937898575294e-122	NA	2.6929
Candida_parapsilosis	3.07223e+07	1.62060794661914e-108	NA	2.69632
Streptococcus_constellatus	3.41119e+07	1.8848183155295e-108	NA	2.69619
Scedosporium_prolificans	4.00155e+07	8.65879282458134e-122	NA	2.69232
Corynebacterium_amycolatum	4.00155e+07	8.65879282458134e-122	NA	2.69232
Gemella_bergeri	5.07252e+07	1.42816382532066e-121	NA	2.69197
Haemophilus_influenzae	5.07252e+07	1.42816382532066e-121	NA	2.69197
Neisseria_mucosa	7.31538e+07	2.87231645119296e-99	NA	2.69331
B_cepacia_complex	1.48236e+08	1.54950530381759e-107	NA	2.69429
Enterecoccus_faecalis	NA	NA	NA	NA
Streptococcus_constellatus	NA	NA	NA	NA
aID, Bacterial species; bOR, odds ratio; cLower and Upper CI for 5% interval; dp value is reported as decimal fraction; eNA, not applicable
