# Supplementary material for: Changes in Cystic Fibrosis Airway Microbial Community Associated with a Severe Decline in Lung Function
Source: PLoS One. 2015 Apr 21;10(4):e0124348. doi: 10.1371/journal.pone.0124348 (PMC4405530; doi:10.1371/journal.pone.0124348)
Supplement: S6 Table — (XLS) [file pone.0124348.s008.xls]

## Sheet: Foglio1
Table S6. Odds ratio estimates of FEV1 III vs. FEV1 I+II for T-RFLP profiles (total microflora).
IDa	ORb	Lower CIc	Upper CIc	p valued
BP_30.32_1	1.4692	0.35332	7.77548	1.85217
BP_32.34_1	1.59563	0.504676	5.56416	1.5517
BP_34.36_1	1.39481	0.441672	4.43917	1.76339
BP_36.38_1	0.811733	0.22012	2.72422	2.09753
BP_38.40_1	1.42013	0.301442	5.95376	1.89249
BP_40.42_1	3.40987	0.110194	104.997	1.53955
BP_42.44_1	8.01875e+06	1.62562844956577e-122	NAe	2.69469
BP_44.46_1	1.55476	0.34549	6.83775	1.74389
BP_46.48_1	1.55672	0.416823	5.54155	1.64341
BP_50.52_1	1.22878e+07	2.98494212667614e-122	NA	2.69406
BP_52.54_1	6.04165	0.435289	156.307	1.21047
BP_54.56_1	7.78632686442051e-08	NA	2.35033852245936e+121	2.694
BP_56.58_1	3.14033e+07	7.65420393351145e-108	NA	2.69618
BP_58.60_1	3.33601861527508e-08	NA	6.93130435601605e+103	2.69576
BP_60.62_1	0.320178	0.0135731	2.95774	1.4466
BP_62.64_1	1.15101	0.138971	7.31439	2.42065
BP_64.66_1	2.47496623962719e-07	NA	5.10429563436871e+121	2.69571
BP_66.68_1	0.607668	0.0276913	5.31107	1.98159
BP_70.72_1	8.01875e+06	1.62562844956577e-122	NA	2.69469
BP_78.80_1	3.26969057489998e-07	NA	4.22212427871103e+108	2.69926
BP_80.82_1	0.632252	0.0256891	7.97694	2.07624
BP_82.84_1	3.61066	0.61263	21.9432	1.16224
BP_84.86_1	0.483369	0.0232472	3.74119	1.70961
BP_86.88_1	0.790452	0.0996097	4.37412	2.22369
BP_90.92_1	5.89528	0.191249	185.791	1.29366
BP_92.94_1	0.455869	0.0582631	2.36919	1.47207
BP_94.96_1	0.82023	0.249347	2.54912	2.08592
BP_96.98_1	1.14161	0.356105	3.96587	2.28776
BP_98.100_1	1.31706	0.38907	4.93058	1.94905
BP_102.104_1	1.80841537335565e-07	NA	4.78433262839851e+121	2.69524
BP_106.108_1	1.59351	0.0576407	43.9632	2.12301
BP_110.112_1	1.22878e+07	2.98494212667614e-122	NA	2.69406
BP_112.114_1	2.94043e+07	1.4874122836404e-108	NA	2.69636
BP_116.118_1	8.05612e+06	1.72576942810647e-122	NA	2.69469
BP_118.120_1	7.78632686442051e-08	NA	2.35033852245936e+121	2.694
BP_128.130_1	3.08989662396181e-07	NA	1.43343975256075e+122	2.69604
BP_144.146_1	1.65069	0.466509	5.57497	1.5262
BP_148.150_1	3.26474	0.316475	33.0441	1.3384
BP_150.152_1	2.65558	0.849473	8.96273	1.10505
BP_152.154_1	1.88783e+07	4.1950036533991e-122	NA	2.69343
BP_158.160_1	4.68518e+07	9.29143676867556e-67	NA	2.68909
BP_160.162_1	2.74497228068534e-07	NA	2.84193406026516e+108	2.699
BP_164.166_1	4.06971	0.309481	102.585	1.349
BP_166.168_1	2.58717e+07	1.39824757348212e-108	NA	2.69655
BP_170.172_1	1.22878e+07	2.98494212667614e-122	NA	2.69406
BP_174.176_1	3.08989662396181e-07	NA	1.43343975256075e+122	2.69604
BP_178.180_1	1.3490723016327e-06	NA	4.9525187609258e+122	2.69821
BP_184.186_1	1.05202909392892e-07	NA	1.65017828470636e+108	2.69779
BP_188.190_1	4.64839e+07	1.25197972794802e-121	NA	2.6921
BP_190.192_1	7.78632686442051e-08	NA	2.35033852245936e+121	2.694
BP_194.196_1	1.5623	0.484535	5.06921	1.56891
BP_198.200_1	1.12685e+07	2.61252568182005e-122	NA	2.69419
BP_200.202_1	3.56795	0.114816	115.659	1.5224
BP_202.204_1	1.47107	0.0587491	19.4724	2.17033
BP_204.206_1	3.09935	0.0929159	106.366	1.62703
BP_206.208_1	1.33589	0.431035	4.53906	1.86865
BP_208.210_1	2.04773	0.559297	7.53473	1.31372
BP_210.212_1	2.1051	0.460285	9.6652	1.39009
BP_212.214_1	0.969296	0.0414857	11.6657	2.6666
BP_214.216_1	1.87482253227207e-07	NA	2.23407517658833e+103	2.69763
BP_216.218_1	3.92661	0.118417	131.95	1.48754
BP_224.226_1	1.94528559895317e-07	NA	1.88675284478014e+101	2.69725
BP_226.228_1	3.25600509410028e-07	NA	3.37930348522827e+69	2.69442
BP_230.232_1	2.36940693555289e-08	NA	6.63732520951365e+88	2.69886
BP_232.234_1	1.43021	0.230059	8.12176	1.98483
BP_234.236_1	0.757255	0.228431	2.34944	1.88865
BP_236.238_1	2.02949527853453e-07	NA	2.22508375639441e+97	2.69655
BP_240.242_1	1.77451	0.0606066	54.5616	2.0314
BP_246.248_1	1.10311260951362e-06	NA	4.29340265052711e+122	2.69792
BP_254.256_1	3.30434970639435e-07	NA	1.45506045737334e+122	2.69613
BP_264.266_1	2.50921e+07	1.4177820878047e-108	NA	2.69655
BP_286.288_1	2.15253e+07	5.17501399778895e-122	NA	2.69324
BP_294.296_1	2.76847186523444e-07	NA	1.34662786839604e+122	2.69587
BP_308.310_1	1.58239030777859e-06	NA	5.49380048150369e+122	2.69845
BP_332.334_1	8.05612e+06	1.72576942810647e-122	NA	2.69469
BP_346.348_1	1.37841309172939e-07	NA	5.99387214987262e+121	2.69484
BP_352.354_1	1.09205e+07	2.457653002584e-122	NA	2.69424
BP_354.356_1	1.37841309172939e-07	NA	5.99387214987262e+121	2.69484
BP_360.362_1	1.74013	0.588068	5.24885	1.37195
BP_362.364_1	7.44435	0.583578	182.238	1.14067
BP_368.370_1	1.1771	0.0490919	14.8156	2.46342
BP_370.372_1	1.39352	0.437846	4.38987	1.76458
BP_372.374_1	1.15016	0.122194	9.02022	2.44518
BP_374.376_1	1.63713	0.276394	8.4337	1.7508
BP_376.378_1	9.34236303765216e-08	NA	2.45260419055517e+104	2.69694
BP_380.382_1	1.10311260951362e-06	NA	4.29340265052711e+122	2.69792
BP_388.390_1	1.42349	0.0517599	39.237	2.2506
BP_396.398_1	9.54742154101622e-08	NA	7.6249819597303e+107	2.6976
BP_418.420_1	2.38081151341128e-07	NA	1.21300965008724e+122	2.69565
BP_446.448_1	8.01875e+06	1.62562844956577e-122	NA	2.69469
BP_452.454_1	0.433638	0.0183909	4.58318	1.67752
BP_454.456_1	1.56296416579529e-07	NA	7.14370301964162e+121	2.69503
BP_468.470_1	9.49095673059616e-08	NA	8.37996462332679e+107	2.69762
BP_470.472_1	0.842919	0.213316	2.96804	2.21708
BP_478.480_1	6.67927226465783e-07	NA	2.44501400488631e+122	2.69717
BP_482.484_1	0.61748	0.148068	2.16322	1.60358
BP_484.486_1	0.293811	0.014132	2.10404	1.34119
BP_486.488_1	1.49026	0.227437	9.03254	1.93995
BP_488.490_1	1.60429	0.170651	12.8232	1.92299
BP_490.492_1	8.05612e+06	1.72576942810647e-122	NA	2.69469
BP_506.508_1	3.48301	0.270101	85.9729	1.42075
BP_508.510_1	1.37686	0.0461233	40.6292	2.30389
BP_510.512_1	2.01088	0.0655508	61.8831	1.92029
BP_514.516_1	3.08989662396181e-07	NA	1.43343975256075e+122	2.69604
BP_518.520_1	1.80841537335565e-07	NA	4.78433262839851e+121	2.69524
BP_524.526_1	1.80841537335565e-07	NA	4.78433262839851e+121	2.69524
BP_528.530_1	1.75737	0.287521	9.40827	1.67325
BP_534.536_1	3.03532578282379e-07	NA	7.06913778577402e+121	2.69601
BP_536.538_1	4.64839e+07	1.25197972794802e-121	NA	2.6921
BP_538.540_1	8.01875e+06	1.62562844956577e-122	NA	2.69469
BP_540.542_1	8.01875e+06	1.62562844956577e-122	NA	2.69469
BP_542.544_1	0.254966	0.0331325	1.2398	1.13204
BP_544.546_1	4.00155e+07	8.65879282705955e-122	NA	2.69232
BP_546.548_1	2.14938110246833e-07	NA	1.09525052686252e+122	2.6955
BP_550.552_1	3.03532578282379e-07	NA	7.06913778577402e+121	2.69601
BP_552.554_1	2.14938110246833e-07	NA	1.09525052686252e+122	2.6955
BP_554.556_1	0.302494	0.0142265	2.45	1.37293
BP_556.558_1	4.09353	0.371847	48.3446	1.26207
BP_558.560_1	1.57859	0.469294	5.1247	1.56618
BP_560.562_1	4.23412	1.33089	14.3027	1.01603
BP_562.564_1	2.94281	0.0978703	89.6306	1.62352
BP_564.566_1	1.22878e+07	2.98494212667614e-122	NA	2.69406
BP_566.568_1	0.442427	0.0547848	2.36867	1.45995
BP_568.570_1	0.996809	0.186917	4.33625	2.7094
BP_570.572_1	1.34918	0.301026	5.48752	1.97229
BP_572.574_1	1.17126	0.354616	4.09536	2.22013
BP_574.576_1	0.934268	0.310814	2.94195	2.47091
BP_576.578_1	0.932596	0.112434	5.60177	2.56466
BP_578.580_1	3.27019	0.10731	99.1332	1.55906
BP_580.582_1	10.5956	0.774714	275.869	1.08977
BP_582.584_1	0.910448	0.109799	5.39166	2.51277
BP_584.586_1	1.79804	0.591798	5.66484	1.35434
BP_586.588_1	1.73742	0.580799	5.40947	1.38667
BP_588.590_1	3.22295	1.0371	10.9119	1.04975
BP_590.592_1	6.72669635287171e-08	NA	1.04249358437809e+88	2.6997
BP_592.594_1	12.7022	0.873103	346.66	1.0738
BP_594.596_1	7.28641e+07	2.63639693903547e-104	NA	2.69444
BP_596.598_1	8.7269236262428e-07	NA	3.92186446243377e+122	2.69757
BP_602.604_1	7.45318	0.560226	189.168	1.14916
BP_604.606_1	1.36761	0.154822	9.81013	2.12993
BP_608.610_1	7.78632686442051e-08	NA	2.35033852245936e+121	2.694
BP_614.616_1	8.05612e+06	1.72576942810647e-122	NA	2.69469
BP_616.618_1	3.08989662396181e-07	NA	1.43343975256075e+122	2.69604
BP_624.626_1	0.37199	0.0141561	4.23244	1.59426
BP_626.628_1	1.83791	0.543526	6.0272	1.37108
BP_632.634_1	3.03532578282379e-07	NA	7.06913778577402e+121	2.69601
BP_640.642_1	1.16177e+07	5.15297906748662e-122	NA	2.69415
BP_642.644_1	8.01875e+06	1.62562844956577e-122	NA	2.69469
BP_646.648_1	8.7269236262428e-07	NA	3.92186446243377e+122	2.69757
BP_666.668_1	4.77822	0.363904	120.747	1.28034
BP_674.676_1	3.30434970639435e-07	NA	1.45506045737334e+122	2.69613
BP_680.682_1	3.06282	0.367408	33.2026	1.36203
BP_682.684_1	3.26276	0.437745	30.5594	1.28821
BP_684.686_1	6.81361059618497e-08	NA	2.36231615393555e+82	2.69858
BP_686.688_1	2.51416e+07	1.42311440191792e-108	NA	2.69655
BP_688.690_1	3.03532578282379e-07	NA	7.06913778577402e+121	2.69601
BP_692.694_1	1.3516	0.235772	6.77403	2.04815
BP_694.696_1	1.93825997061028e-06	NA	5.5869744174635e+122	2.69875
BP_702.704_1	3.03532578282379e-07	NA	7.06913778577402e+121	2.69601
BP_708.710_1	1.10311260951362e-06	NA	4.29340265052711e+122	2.69792
BP_714.716_1	7.93812	0.251715	256.518	1.21012
BP_726.728_1	2.14938110246833e-07	NA	1.09525052686252e+122	2.6955
BP_734.736_1	6.62333	0.490996	169.901	1.1791
BP_738.740_1	1.88783e+07	4.1950036533991e-122	NA	2.69343
BP_758.760_1	3.55421e+07	1.55765579272445e-106	NA	2.69574
BP_764.766_1	8.01875e+06	1.62562844956577e-122	NA	2.69469
BP_768.770_1	1.88783e+07	4.1950036533991e-122	NA	2.69343
BP_792.794_1	1.16177e+07	5.15297906748662e-122	NA	2.69415
BP_816.818_1	2.14938110246833e-07	NA	1.09525052686252e+122	2.6955
BP_834.836_1	8.01875e+06	1.62562844956577e-122	NA	2.69469
BP_836.838_1	4.64839e+07	1.25197972794802e-121	NA	2.6921
BP_838.840_1	5.32406	1.10199	30.9759	1.04455
BP_840.842_1	1.04327839960604e-07	NA	6.92208579957734e+67	2.69207
BP_844.846_1	8.01875e+06	1.62562844956577e-122	NA	2.69469
BP_846.848_1	3.08989662396181e-07	NA	1.43343975256075e+122	2.69604
BP_850.852_1	3.08989662396181e-07	NA	1.43343975256075e+122	2.69604
BP_874.876_1	4.64839e+07	1.25197972794802e-121	NA	2.6921
BP_882.884_1	1.93025782742258e-08	NA	3.89577040872582e+89	2.69873
BP_884.886_1	3.84066	0.356896	42.9349	1.27921
BP_886.888_1	1.32084	0.0446884	38.8927	2.35181
BP_896.898_1	1.69449	0.132069	23.5943	1.96746
BP_898.900_1	2.55729503830316e-07	NA	1.05313096857097e+122	2.69576
BP_900.902_1	5.09823	0.418724	121.526	1.23731
BP_904.906_1	4.64839e+07	1.25197972794802e-121	NA	2.6921
BP_906.908_1	6.49677e+06	1.71417740276723e-122	NA	2.69501
BP_908.910_1	0.211522	0.0100738	1.60772	1.2068
BP_910.912_1	1.26192	0.153987	7.62407	2.24072
BP_912.914_1	1.75638	0.416293	6.96421	1.53024
BP_914.916_1	1.15994436621487e-07	NA	4.70324684288444e+67	2.69222
BP_918.920_1	1.54514	0.25534	8.31846	1.84884
BP_920.922_1	2.34196	0.64168	8.48998	1.21014
BP_922.924_1	0.904609	0.0383713	9.72779	2.55501
BP_924.926_1	1.37792	0.0458065	43.4427	2.30788
BP_928.930_1	1.38683	0.0449554	23.3103	2.2861
BP_932.934_1	6.13584	0.186715	211.859	1.30054
BP_934.936_1	1.36693466418124e-06	NA	4.29640874956107e+122	2.69823
BP_938.940_1	1.58239030777859e-06	NA	5.49380048150369e+122	2.69845
BP_940.942_1	1.10311260951362e-06	NA	4.29340265052711e+122	2.69792
BP_944.946_1	8.01875e+06	1.62562844956577e-122	NA	2.69469
BP_952.954_1	8.7269236262428e-07	NA	3.92186446243377e+122	2.69757
BP_954.956_1	4.64839e+07	1.25197972794802e-121	NA	2.6921
BP_960.962_1	8.7269236262428e-07	NA	3.92186446243377e+122	2.69757
BP_1014.1016_1	8.01875e+06	1.62562844956577e-122	NA	2.69469
BP_1056.1058_1	8.01875e+06	1.62562844956577e-122	NA	2.69469
BP_1078.1080_1	8.01875e+06	1.62562844956577e-122	NA	2.69469
BP_1092.1094_1	4.64839e+07	1.25197972794802e-121	NA	2.6921
BP_1100.1102_1	8.01875e+06	1.62562844956577e-122	NA	2.69469
BP_1196.1198_1	8.05612e+06	1.72576942810647e-122	NA	2.69469
aID, TF size (in bp); bOR, odds ratio; cLower and Upper CI for 5% interval; dp value is reported as decimal fraction; eNA, not applicable
